# Supplementary material for: Depression in youths with early life adversity: a systematic review and meta-analysis
Source: Front Psychiatry. 2024 Sep 12;15:1378807. doi: 10.3389/fpsyt.2024.1378807 (PMC11424519; doi:10.3389/fpsyt.2024.1378807)
Supplement: Supplementary file 1 [file DataSheet1.zip]

Archive with 2 entries (2 files):
- Search strategy.DOCX
- Supplementary Figures.docx
